# Supplementary material for: Seasonal Dynamics of the Volatile Metabolome and Aroma Contribution in Xinyang Maojian Green Tea
Source: Biology (Basel). 2026 Jun 13;15(12):925. doi: 10.3390/biology15120925 (PMC13295576; doi:10.3390/biology15120925)
Supplement: Supplementary file 1 [file biology-15-00925-s001.zip]

Archive with 1 entries (1 files):
- biology-4316358-supplementary.xlsx
