# Supplementary material for: Seasonal Dynamics of the Volatile Metabolome and Aroma Contribution in Xinyang Maojian Green Tea
Source: Biology (Basel). 2026 Jun 13;15(12):925. doi: 10.3390/biology15120925 (PMC13295576; doi:10.3390/biology15120925)
Supplement: Supplementary file 1 [file biology-15-00925-s001.zip › biology-4316358-supplementary.xlsx]

## Sheet: Sheet1
Table S1. Percentage contribution (%) of volatile chemical classes in Xinyang Maojian green tea across three seasons.
Category	Quantity	Proportion of quantity	Relative content in spring XYMJ (%)	Relative content in summer XYMJ (%)	Relative content in autumn XYMJ (%)
Alkenes	31	0.333333	20.33 ± 0.83	17.92 ± 0.60	28.45 ± 7.44
Alcohols	18	0.193548	20.04 ± 0.11	20.47 ± 1.13	14.69 ± 1.43
Esters	13	0.139785	31.95 ± 0.60	38.16 ± 1.53	33.93 ± 0.81
Aldehydes	11	0.11828	14.56 ± 0.19	13.06 ± 1.02	11.00 ± 1.14
Alkanes	5	0.0537634	0.66 ± 0.02	0.65 ± 0.01	1.03 ± 0.07
Ketones	8	0.0860215	3.29 ± 0.03	2.81 ± 0.20	2.96 ± 0.25
Aromatics	4	0.0430108	2.44 ± 0.09	3.62 ± 0.12	4.23 ± 0.24
Others	3	0.0322581	6.73 ± 0.22	3.30 ± 0.29	3.72 ± 0.38
Total	93	1	100	100	100
